# Supplementary material for: The Phenolic Profile of Sweet Cherry Fruits Influenced by Cultivar/Rootstock Combination
Source: Plants (Basel). 2022 Dec 25;12(1):103. doi: 10.3390/plants12010103 (PMC9823671; doi:10.3390/plants12010103)
Supplement: Supplementary file 1 [file plants-12-00103-s001.zip]

Archive with 1 entries (1 files):
- plants-2091149-supplementary.pdf
